# Supplementary material for: Ability of Lactobacillus brevis 47f to Alleviate the Toxic Effects of Imidacloprid Low Concentration on the Histological Parameters and Cytokine Profile of Zebrafish (Danio rerio)
Source: Int J Mol Sci. 2023 Jul 31;24(15):12290. doi: 10.3390/ijms241512290 (PMC10418720; doi:10.3390/ijms241512290)
Supplement: Supplementary file 1 [file ijms-24-12290-s001.zip]

Archive with 1 entries (1 files):
- ijms-2525717-supplementary.docx
